# Supplementary material for: Bovine Respiratory Mycoplasmas and the Commensal–Pathogen Continuum: A Systematic Review of Vaccines and Diagnostic Approaches
Source: Animals (Basel). 2026 Mar 19;16(6):960. doi: 10.3390/ani16060960 (PMC13023341; doi:10.3390/ani16060960)
Supplement: Supplementary file 1 [file animals-16-00960-s001.zip]

Archive with 7 entries (7 files):
- Figure_S1_PRISMA_Flow_Diagram.pdf
- S1_PRISMA_2020_Checklist.pdf
- S2_Complete_Search_Strategies.pdf
- S3_Data_Extraction_Template.pdf
- S4_GRADE_Summary_of_Findings.pdf
- S5_Risk_of_Bias_Assessments.pdf
- S6_SWiM_Checklist.pdf
